# Supplementary material for: Genomic Profiling of Sarcomas: A Promising Weapon in the Therapeutic Arsenal
Source: Int J Mol Sci. 2022 Nov 17;23(22):14227. doi: 10.3390/ijms232214227 (PMC9693140; doi:10.3390/ijms232214227)
Supplement: Supplementary file 1 [file ijms-23-14227-s001.zip]

Archive with 1 entries (1 files):
- ijms-1974785-supplementary.pdf
